# Supplementary material for: Virulence Phenotypes Differentiate Persistent vs. Resolving Isolates of Human Staphylococcus aureus Bacteremia
Source: Antibiotics (Basel). 2026 Mar 25;15(4):332. doi: 10.3390/antibiotics15040332 (PMC13113033; doi:10.3390/antibiotics15040332)
Supplement: Supplementary file 1 [file antibiotics-15-00332-s001.zip]

Archive with 1 entries (1 files):
- antibiotics-4112441-supplementary.pdf
